# Supplementary material for: Isolation, Characterization and Growth-Promoting Properties of Phosphate-Solubilizing Bacteria (PSBs) Derived from Peach Tree Rhizosphere
Source: Microorganisms. 2025 Mar 23;13(4):718. doi: 10.3390/microorganisms13040718 (PMC12029301; doi:10.3390/microorganisms13040718)
Supplement: Supplementary file 1 [file microorganisms-13-00718-s001.zip]

Archive with 1 entries (1 files):
- microorganisms-3508494-supplementary.pdf
